# Supplementary material for: Implantation of Bioreactor-Conditioned Plant-Based Vascular Grafts
Source: J Funct Biomater. 2026 Jan 15;17(1):43. doi: 10.3390/jfb17010043 (PMC12843382; doi:10.3390/jfb17010043)
Supplement: Supplementary file 1 [file jfb-17-00043-s001.zip]

Archive with 1 entries (1 files):
- jfb-4055596-supplementary.pdf
